# Supplementary material for: Transcriptomic Profiling and WGCNA Identify ALOX5 as a Key Regulator of Iron Metabolism and Immune Crosstalk in Venous Thromboembolism
Source: Curr Issues Mol Biol. 2026 Jun 10;48(6):607. doi: 10.3390/cimb48060607 (PMC13297702; doi:10.3390/cimb48060607)
Supplement: Supplementary file 1 [file cimb-48-00607-s001.zip]

Archive with 5 entries (5 files):
- Supplementary Figures S1-Expression of ARHGAP1 (A), G6PD (B) and ALOX5 (C) in GSE48000 dataset.pdf
- Supplementary Table S1-Demographic characteristics of VTE cases and healthy controls (NC) in the GSE19151 dataset.pdf
- Supplementary Table S2-DEGs list in GSE19151 dataset.xlsx
- Supplementary Table S3-Genes in the darkgreen module.xlsx
- Supplementary Table S4-List of enriched pathways in GSEA.xlsx
