# Supplementary material for: Transcriptomic Profiling and WGCNA Identify ALOX5 as a Key Regulator of Iron Metabolism and Immune Crosstalk in Venous Thromboembolism
Source: Curr Issues Mol Biol. 2026 Jun 10;48(6):607. doi: 10.3390/cimb48060607 (PMC13297702; doi:10.3390/cimb48060607)
Supplement: Supplementary file 1 [file cimb-48-00607-s001.zip › Supplementary Table S2-DEGs list in GSE19151 dataset.xlsx]

## Sheet: Sheet1
Tag	logFC	AveExpr	t	P.Value	adj.P.Val	B
DLST	-0.931971	7.99296523308271	-18.276	3.21427681891397e-38	4.12166716489339e-34	75.8926185369426
LSP1	-1.10001	11.5276705338346	-12.3794	6.01369056762091e-24	2.95068586515455e-20	43.8165781856517
TRRAP	-0.893389	7.40150359398496	-12.3556	6.9032656909176e-24	2.95068586515455e-20	43.6813759014137
MYO9B	-0.960742	8.73217583458647	-12.2302	1.43184366334522e-23	4.59013282376895e-20	42.9663429722099
ACLY	-0.68741	8.19716463909774	-12.1814	1.90258804053099e-23	4.87937728874579e-20	42.6877299077438
RALA	0.79914566984127	6.06569114285714	11.9099004580552	9.24777575173124e-23	1.97640380774083e-19	41.1377564028545
PTK2B	-0.611493	8.66800904511278	-11.8489	1.31990817142246e-22	2.41788321173574e-19	40.7889734960881
PIK3CD	-0.773173	9.20587783082707	-11.7735	2.04827589016379e-22	3.28313021744629e-19	40.3581431431066
CYTH1	-0.61858	8.94092172180451	-11.5648	6.91367380143031e-22	8.86540391557408e-19	39.165372905313
ARHGEF1	-0.622092	9.25134078195489	-11.481	1.12724168591788e-21	1.20455167821042e-18	38.6860183457189
CHD1	0.946027552380952	9.31009471428571	11.4448007790059	1.39243858438106e-21	1.37347999750141e-18	38.4788371969413
PPM1A	0.892363688888889	9.01523135338346	11.3386923507766	2.58554031723458e-21	2.07214896799369e-18	37.8719566972013
MYH9	-0.945718	10.906363075188	-11.2872	3.49062184500011e-21	2.41001327121582e-18	37.5776212907718
FMNL1	-0.842393	10.2074417669173	-11.2833	3.57094690424242e-21	2.41001327121582e-18	37.5553105729513
CORO1A	-0.733335	12.9228148571429	-11.2082	5.53377157925063e-21	3.37902633146337e-18	37.1257414437942
ELMO1	-0.684676	8.96515139849624	-11.1087	9.88927203887723e-21	5.76409706156921e-18	36.5563717521341
CNOT3	-0.661197	6.40148716165413	-11.0258	1.60312761167051e-20	8.56537723518787e-18	36.0825986117725
LAMP1	-0.921405	9.23963607518797	-10.8849	3.6430696968635e-20	1.73018824899558e-17	35.2775439843743
SVIL	-0.962183	8.22838270676692	-10.8355	4.85847919473715e-20	2.22500995407552e-17	34.9951881410279
ZNF91	0.948116022222226	8.62405078195489	10.8163944560562	5.4307644804601e-20	2.40133423906689e-17	34.8859772189708
MAP7D1	-0.627594	10.3715016917293	-10.8084	5.69104655358763e-20	2.43254299855514e-17	34.8400640664437
PSD4	-0.798477	8.60569960526316	-10.774	6.94973061817304e-20	2.78488736615103e-17	34.6441009625498
SBNO2	-0.916381	8.37090839097744	-10.7489	8.04739843556693e-20	2.94833686112214e-17	34.5002771294414
CD3G	1.28274304761905	9.13341044360902	10.6961327447767	1.09388066623531e-19	3.89634216198206e-17	34.199216148555
PSMA7	0.648683034920637	9.60518313157895	10.6550441482376	1.38939142517664e-19	4.81518006622703e-17	33.9646832069115
IL6ST	1.04170873174603	6.34320172180451	10.638163604161	1.53279440147392e-19	5.03974938720514e-17	33.8683465555778
SP100	0.659878558730161	7.40993534586466	10.6283372243586	1.62298427767541e-19	5.20288184815796e-17	33.8122725326691
ARHGAP1	-0.660841	7.2274564962406	-10.6039	1.87128751165201e-19	5.85256579558872e-17	33.6726516591296
CAMLG	0.667693257142854	9.1667775037594	10.5792318287246	2.15960972141386e-19	6.44015708318372e-17	33.5321082659101
CNN2	-0.842745	10.067205924812	-10.566	2.33286975581258e-19	6.79872474517833e-17	33.4564216325774
PXN	-0.895163	9.1636062631579	-10.5491	2.57307351879803e-19	7.33211594034381e-17	33.3603056111771
WDR1	-0.786245	10.0995268195489	-10.49	3.6278172104128e-19	9.95326282591782e-17	33.0233872308026
BBX	0.755478876984128	8.89581233458647	10.4512622858176	4.54438628786642e-19	1.18923806876145e-16	32.802462111044
UQCR11	1.21148565555556	10.0268183308271	10.4077025387518	5.853041829453e-19	1.47163834076619e-16	32.5542662489657
TP53	-0.85537	6.8050872443609	-10.3857	6.65025809965675e-19	1.63429564790798e-16	32.4290314618876
STAT6	-0.677506	10.2823591466165	-10.3812	6.82614020853183e-19	1.63429564790798e-16	32.4034305457807
TET3	-0.677643	6.92644953383459	-10.3798	6.88231809927717e-19	1.63429564790798e-16	32.3953922855934
ICAM1	-0.942422	6.86360669924812	-10.3472	8.31909363327651e-19	1.90492388677687e-16	32.2094471483466
PRKCD	-0.87056	10.2154494360902	-10.2955	1.12253694864108e-18	2.52531426182886e-16	31.9155987247906
RPL9	1.89195402857143	10.8857561353383	10.2441504488317	1.51238167979771e-18	3.34366728966312e-16	31.6232526921167
AKIRIN1	0.737662930158727	8.93836120300752	10.2042908088267	1.90563407184603e-18	4.13139505250145e-16	31.396583155033
RNF19B	-0.708709	9.33489645112782	-10.1119	3.25426667250769e-18	6.56643748541475e-16	30.8717665228327
TLN1	-1.00453	9.70462660902256	-10.1074	3.33990879654569e-18	6.58886930740082e-16	30.8462920604214
APOBR	-0.997295	8.99349660902256	-10.0818	3.87509720781103e-18	7.52884416602437e-16	30.7005382634487
ST6GAL1	-0.977069	6.07624845112782	-10.0712	4.11882754706734e-18	7.7670184758889e-16	30.640720132613
ARHGEF11	-0.611174	7.56701329699248	-10.0425	4.8645908359556e-18	8.8435756224417e-16	30.4775256115424
UBE4B	-0.739894	7.45917315789474	-10.0414	4.89662223499462e-18	8.8435756224417e-16	30.4710896003946
CREBBP	-0.707643	8.14149413909774	-10.0374	5.00999024941507e-18	8.92265346781241e-16	30.4486442176841
RAPGEF6	-0.958374	8.56808796240601	-10.0193	5.56472344694928e-18	9.77485599455214e-16	30.3456636650324
MED12	-0.652961	8.33773812406015	-9.99882	6.26275681985789e-18	1.07076440934717e-15	30.2297788739604
NADK	-0.837724	9.70869020676692	-9.98871	6.63995313025172e-18	1.12031735512129e-15	30.1724273392269
ARHGEF2	-0.618323	9.49641895864662	-9.93802	8.90060175471109e-18	1.46323610641872e-15	29.8850930362763
DGKA	-0.818516	9.37961737969925	-9.93316	9.15412048904624e-18	1.48586439279797e-15	29.8575525521451
BHLHE40	-0.62627	7.87849193609023	-9.90333	1.08757721380162e-17	1.72172871760224e-15	29.6885629718608
RPL27	1.2357340015873	12.1199760150376	9.81986730616607	1.76084014417217e-17	2.5369947380584e-15	29.2160869665226
RPSA	0.653026628571428	13.2452582255639	9.71340856817956	3.2527620815608e-17	4.34480918456814e-15	28.6143296561612
PDP1	0.940200969841269	7.36877506015038	9.68316825628201	3.87152469493287e-17	5.01460213768931e-15	28.4435853605201
GBF1	-0.594162	7.45471827819549	-9.67174	4.13481896416187e-17	5.30207835774477e-15	28.3790755181303
TTBK2	0.873946946031747	5.61026918796992	9.63592344473178	5.08118260529274e-17	6.28121825227973e-15	28.1770043030742
ZNF148	0.663814669841271	9.79982744360902	9.63413281612852	5.13379408624873e-17	6.28121825227973e-15	28.1669048708636
OLA1	0.834359830158728	8.78308302255639	9.6338105614025	5.14331994454785e-17	6.28121825227973e-15	28.1650873361016
UBFD1	0.604001306349208	6.30209278947368	9.61586870639469	5.70244542042072e-17	6.83387454449111e-15	28.0639104750809
RASA3	-0.792852	6.2759539924812	-9.60464	6.08287892479295e-17	7.22229226413148e-15	28.0005919632974
NDUFA4	1.74588189523809	8.34215311278195	9.57020479967519	7.4142048501925e-17	8.56507646792959e-15	27.8065505428847
RUFY3	0.605477673015874	6.23265315789474	9.55960599301776	7.8797486100518e-17	8.94177136519418e-15	27.7468465462266
SLC25A36	0.977867482539684	8.29727055639098	9.55549947406451	8.06785815478356e-17	9.07492501042014e-15	27.723717294902
MRPS15	0.615709890476194	6.80293736090226	9.54434498632553	8.60171952382278e-17	9.59129125686779e-15	27.6609004525363
G6PD	-0.885554	9.86687857894737	-9.54077	8.779911976588e-17	9.70558717894723e-15	27.6407986386876
RPL23	0.973151440476194	8.20827077819549	9.49513933665471	1.14096307291933e-16	1.21921412367038e-14	27.384
KDM4B	-0.616285	8.77213278195489	-9.47295	1.29586192707255e-16	1.36203585990584e-14	27.2591551171791
METAP2	0.804698549206351	6.1388284887218	9.44227207640926	1.54512416062326e-16	1.59783283158646e-14	27.0866913928214
GSN	-0.686011	8.50210857894737	-9.42619	1.69432008173698e-16	1.71072963843411e-14	26.9963310996498
RPS10P5	0.861555488888889	9.11711236842105	9.4101364489622	1.85758306320779e-16	1.86092090777449e-14	26.9061510072673
GSTO1	0.748808496825397	10.7256026240601	9.39572863020324	2.01740353828283e-16	1.98599600839438e-14	26.825244976331
ACTN1	-0.649596	11.1677880225564	-9.38193	2.18332354957034e-16	2.10501938918349e-14	26.7477689737369
NTAN1	0.689708071428571	8.6746362481203	9.36555931840058	2.39782000399903e-16	2.294570590394e-14	26.6559092801351
RNF44	-0.673161	10.6915063082707	-9.36146	2.45478282803965e-16	2.33168001510759e-14	26.6328951878246
UBL5	0.799663098412699	9.09888218796993	9.34803332173873	2.65081075750353e-16	2.49936370172557e-14	26.5575875627785
ARID3A	-0.705026	8.36899872932331	-9.32249	3.06789208356193e-16	2.85069421648657e-14	26.4143552590946
RPLP0	0.657821526984128	13.1009485864662	9.2934896368529	3.62118974269004e-16	3.31675114789389e-14	26.2518300903348
TRANK1	-0.699155	9.86453815789474	-9.27433	4.04012566972254e-16	3.62283436803162e-14	26.1445293910411
DENND1B	0.825949273015873	8.77650741353384	9.26947500132245	4.1538297496768e-16	3.69892770000734e-14	26.1173255566344
SDCBP2	-0.660277	9.91323096616541	-9.2546	4.52223436285619e-16	3.97182268732225e-14	26.0340381948058
PRKDC	-0.800379	7.86829845864662	-9.25009	4.6402226400885e-16	4.02037668336857e-14	26.0087939533539
RBX1	1.1567907047619	8.67404045112782	9.24037681078613	4.90479875963288e-16	4.16518109236903e-14	25.9544447325596
TACC1	-0.882597	8.32439736842105	-9.22774	5.27164901425556e-16	4.38950359154539e-14	25.8837504513641
ATP2A3	-0.626348	8.71921302255639	-9.22441	5.37278649712841e-16	4.4448542743663e-14	25.8651251850426
PRPF8	-0.586437	10.1930523834586	-9.22018	5.50424184173316e-16	4.49559828895187e-14	25.8414339678902
ADAM8	-0.761249	8.71291252255639	-9.19239	6.44966446700934e-16	5.1690029662788e-14	25.6860825606955
HIST1H4C	0.821255473015875	8.20037056390978	9.14581022092765	8.41119397077196e-16	6.65782347451906e-14	25.4258471777953
DUT	0.639670915873017	9.50788288721805	9.10976	1.03280924533328e-15	7.97814033307753e-14	25.2246498164246
ATP6V1G1	1.01014142857143	9.7143492406015	9.09744958344437	1.1077717479765e-15	8.40530007355186e-14	25.1559852297896
RPS15A	1.51993276825397	11.7278207894737	9.08130910820243	1.21432376590605e-15	9.00073621399608e-14	25.0659893918931
SRSF11	1.06860229365079	7.72146003759399	9.06684157543855	1.31847456622169e-15	9.551864046701e-14	24.9853522632646
RPS10	0.922390252380957	12.0583855300752	9.04759342809893	1.47095278254395e-15	1.04210096853929e-13	24.8781150746356
MTMR1	-0.613706	7.49341159398496	-9.04416	1.4999616196308e-15	1.05591210574811e-13	24.8589783447788
CD48	0.851050644444451	11.2902863759398	9.04334	1.50691659792485e-15	1.05591210574811e-13	24.8544452649845
LY96	1.30998196984127	7.98165992481203	9.03184420747884	1.60868047701873e-15	1.11112907315853e-13	24.7904104224555
RSRC1	0.752362612698414	6.50979319548872	8.9844452354996	2.10555054095982e-15	1.4285436289274e-13	24.526668668339
LYRM2	0.870575474603176	5.59921087218045	8.97507112733296	2.22058732734014e-15	1.49866269992014e-13	24.4745470867294
SMURF2	0.615638957142859	7.51210193233083	8.96904943277876	2.29776309383279e-15	1.54262911791716e-13	24.4410722934681
SLC26A2	0.742061180952384	8.13866856390977	8.9370728705068	2.75459097320817e-15	1.8001588102262e-13	24.263403671006
CD37	-0.678878	11.6487057669173	-8.91097	3.19370082814352e-15	2.05793094066756e-13	24.1184865800258
EVI2A	2.1559596015873	7.71258713533835	8.88801478144177	3.6370644293044e-15	2.31672744748221e-13	23.991125840146
CD52	1.23150018968254	10.3970515263158	8.87881041744588	3.83158509140184e-15	2.40845174642381e-13	23.9400816323581
COX6A1	0.641070698412701	10.7874833609023	8.8626594557941	4.19826338667775e-15	2.62606494670092e-13	23.8505457459537
ARID1A	-0.621672	10.0168020300752	-8.84768	4.56947577027628e-15	2.80355922498817e-13	23.7675410905411
PIAS1	0.822842025396824	9.83925535338346	8.83446154488677	4.92408073155981e-15	2.96438907139866e-13	23.6943231628151
RPS21	0.72024349761905	9.74299704887218	8.82008183776941	5.34099342346066e-15	3.17542623390363e-13	23.6147048249463
RPL35	1.23610798095239	10.938442481203	8.80632376080972	5.77271379225644e-15	3.39557380541763e-13	23.5385592468608
MRPS31	0.748799911904761	7.61885881203008	8.80441311692533	5.83535297783969e-15	3.41674571848577e-13	23.5279869803892
NCOA6	-0.612241	9.13340877443609	-8.80295	5.88393158345846e-15	3.42952975884944e-13	23.5198657268716
LGALS3	0.756425533333337	12.6266186541353	8.78137430519732	6.64607667240139e-15	3.82164310180283e-13	23.4005515036782
PLEC	-0.816598	7.69876264285714	-8.7549	7.71699412117009e-15	4.28376690977334e-13	23.254209244295
AGO3	0.698488411111109	7.97260565413534	8.71604552249315	9.60665347166035e-15	5.07584018138235e-13	23.0396689282469
IGF2R	-0.840376	10.171561537594	-8.71582	9.61888141679725e-15	5.07584018138235e-13	23.0384229924585
LGALS1	0.611017768253967	11.4204637593985	8.70222830818868	1.03842607867218e-14	5.43499494155646e-13	22.9634324336177
COPG1	-0.6153	8.03967239849624	-8.69925	1.05598839446818e-14	5.50444682205914e-13	22.9470061313242
PNP	0.800069717460318	9.77388357894737	8.69849999167025	1.0604604813544e-14	5.50537844227022e-13	22.9428669701893
PTPN4	0.852574161904764	8.90301190977444	8.68543731019325	1.14139509523681e-14	5.83111924550663e-13	22.8708316002275
FAU	0.627973065079365	12.3951500601504	8.6719083164614	1.23169969560854e-14	6.15828256200238e-13	22.7962554079129
DDX21	-0.757587	9.65838552631579	-8.66368	1.29003151996528e-14	6.41165665911425e-13	22.7509372227045
RERE	-0.727137	6.47036419172932	-8.65101	1.38536091310736e-14	6.80631532136998e-13	22.6811132835552
SAFB	-0.796032	7.23443260902256	-8.63886	1.48327168675985e-14	7.21034217470073e-13	22.614233195987
ZNF22	0.967588837301589	7.19407912406015	8.63804760957866	1.49008865031248e-14	7.21034217470073e-13	22.609742514622
CD6	-0.777837	7.81865716917293	-8.62991	1.55983213520297e-14	7.49128369651972e-13	22.5649448132111
PLXDC2	0.740455398412701	6.5286502406015	8.59889375500602	1.85670582558864e-14	8.75313926526586e-13	22.3943235155684
GTPBP8	0.585725380952379	8.01243813533835	8.58210647635196	2.04017360974183e-14	9.58283743506206e-13	22.3020455201808
FCGR1A	0.695728973015872	6.86256777067669	8.55009052222136	2.44149874285695e-14	1.11891058669666e-12	22.1261974696028
SPI1	-0.711993	9.99237130075188	-8.53815	2.61055480299267e-14	1.1787022619287e-12	22.0606395440478
RNF24	-0.929572	10.8893788270677	-8.51954	2.89740976277491e-14	1.2900515759744e-12	21.9585566059789
MRPL13	0.990587563492064	5.69090409774436	8.50611145932131	3.12362724031374e-14	1.37643546744134e-12	21.8849467301018
HIST1H4J	0.677990367460318	6.55834393233083	8.50501947189098	3.1427811265047e-14	1.38013295839623e-12	21.8789610872148
CSF3R	-0.672856	12.2992387293233	-8.46307	3.97395993919736e-14	1.71576054883258e-12	21.6492
SLC16A7	0.805103320634923	6.69172931203008	8.42390243780453	4.94616914576174e-14	2.0932253120826e-12	21.434952155858
RPS3A	1.81114008650794	11.3105687593985	8.40020280174119	5.64563184159533e-14	2.35045250340185e-12	21.3054654910052
GPR171	0.831398069841269	9.36580451879699	8.39439024559285	5.83168577570796e-14	2.4122486032872e-12	21.2737243680312
SCAF11	0.897318193650795	10.0976120827068	8.37862220173183	6.36766112532159e-14	2.61706790416663e-12	21.1876517858595
LPAR6	1.4239612063492	6.98131977443609	8.34933628832047	7.49631084414249e-14	3.02280484133457e-12	21.0279197875443
IGFBP7	0.964059506349209	7.73720939097744	8.31537407197066	9.05609758884403e-14	3.60640805533376e-12	20.8428966443687
UGCG	0.601125257936509	7.3681979924812	8.29735472391846	1.00105450243395e-13	3.96188947058968e-12	20.7448234819366
SREK1IP1	0.900524128571428	6.60977563909774	8.28744337606664	1.05774679886583e-13	4.17338067749431e-12	20.6909076252886
RPL30	0.841350415873015	12.8655714210526	8.27619715862527	1.12594603111168e-13	4.3751533202864e-12	20.6297547318694
RPL39	1.42062156666667	12.0419727518797	8.27118575586599	1.15772657426339e-13	4.47154453668057e-12	20.6025129096059
RIN3	-0.719968	8.3184675037594	-8.26882	1.17304387760854e-13	4.51709959236465e-12	20.5896491937197
SH2B2	-0.608829	9.25316829323308	-8.22204	1.52067927194677e-13	5.7059071248996e-12	20.3356367240271
VAMP2	-0.601091	8.14675106015038	-8.22191	1.52181255300294e-13	5.7059071248996e-12	20.3349076990805
ZMIZ1	-0.731219	9.45798881954887	-8.18549	1.86198371636761e-13	6.80210807065185e-12	20.1374927208799
SLC16A3	-0.649551	9.75825331954887	-8.18403	1.87710531989361e-13	6.81873130793083e-12	20.1295780258185
ALOX5	-0.719227	9.71373967293233	-8.17591	1.96339052245438e-13	7.09198779420634e-12	20.0856018553314
TMEM260	0.723996996825399	8.85839322556391	8.17179948014765	2.00857492402205e-13	7.2348191715547e-12	20.0633384619395
COX7A2	1.26981562539683	9.56655790225564	8.14488036740946	2.33102096781379e-13	8.23434762266563e-12	19.9176638753068
SPIN1	0.704496726984126	6.74070105263158	8.12828340470428	2.55492489204934e-13	8.91183832081114e-12	19.8279269020637
CD86	0.63353826984127	7.69748063909774	8.12809695054897	2.55755790537199e-13	8.91183832081114e-12	19.8269191186253
RORA	0.868993288888891	6.94058	8.11091359136755	2.81214513700465e-13	9.71971350183576e-12	19.7340760189761
RPS29	0.92665424761905	11.9419921428571	8.09928093478715	2.99862217852067e-13	1.02264181370134e-11	19.6712608517665
FAM169A	0.761209187301588	5.30852668421053	8.09635397346462	3.04744465741186e-13	1.036535353899e-11	19.6554602857231
HIKESHI	0.719045130158731	6.32512736090226	8.07061347624105	3.51224671846607e-13	1.1728525955961e-11	19.5165881306657
PDCD10	1.29743527936508	7.93069645112782	8.0700117896032	3.52391420617444e-13	1.17369225625389e-11	19.5133437561835
FKBP1B	1.01460797619048	8.14727057894737	8.05782149756295	3.76876407909549e-13	1.24032880290073e-11	19.4476296414301
ATP6V1A	-1.04678	9.12348743233083	-8.05718	3.78202107099887e-13	1.24032880290073e-11	19.4441946201679
RTP4	0.627923312698413	7.44204911278196	8.04522757746674	4.03946398201835e-13	1.30473669121968e-11	19.3797749703632
VAMP8	0.64953363015873	10.3784469323308	8.03829297174284	4.19667118693311e-13	1.34871966491337e-11	19.3424274421191
MPC2	0.645345949206346	8.81295298496241	8.03694659364594	4.22789029634885e-13	1.3519759917726e-11	19.3351775573863
CKS2	1.00381605396825	5.43182812781955	8.03298290416862	4.32114300134087e-13	1.37800748523126e-11	19.3138365533591
ATP5F1E	0.81696976984127	11.1970663909774	8.02810280176487	4.43876470357134e-13	1.40388391856797e-11	19.2875663949074
STIP1	-0.763079	7.87439618045113	-8.02615	4.48671149812613e-13	1.4135897184391e-11	19.2770570048603
PHACTR2	0.59448697936508	8.22151594736842	8.02351398643058	4.55226301661151e-13	1.43072717308846e-11	19.2628692394543
ATP5MPL	1.1325612468254	7.84267718421053	8.01380174709735	4.80207112657968e-13	1.49096750741238e-11	19.2106135784139
COX7C	1.16208376190476	8.91731484210526	8.00413455673197	5.06422713962597e-13	1.56102366854384e-11	19.1586218571624
PRDX4	0.901542495238094	8.23939666917293	7.99909769258404	5.20639696369654e-13	1.59716814032251e-11	19.1315413340006
CRBN	0.663725088888889	9.33480867669173	7.99705926890034	5.26505295584979e-13	1.61130725663155e-11	19.1205834896194
RPL41	1.05022830634921	13.0335662481203	7.98933055091877	5.49346763675766e-13	1.67322412128607e-11	19.0790453895937
NDUFA6	0.699759966666666	7.79465512406015	7.98070715165125	5.75994843429517e-13	1.75023267234519e-11	19.032715203882
UBA1	-0.612283	10.9199413233083	-7.95994	6.4555862274104e-13	1.95697357432822e-11	18.9212019351142
RPS27L	1.26115094603175	6.75667633834586	7.95400687868421	6.66912234608796e-13	1.99808775336182e-11	18.8893752443917
POLR1D	0.780164047619049	11.1677617518797	7.94753815070327	6.91001110430841e-13	2.05584854734447e-11	18.8546732157373
PTCD2	0.591613620634921	7.52609238345865	7.94687253083053	6.93528282121539e-13	2.05859100963993e-11	18.8511030035043
RPS27	1.01470337619048	12.7168216466165	7.93669206933937	7.3334342621241e-13	2.16674257012021e-11	18.7965107220491
LSM1	0.682015792063492	8.21648433082707	7.92133683813978	7.97726540841742e-13	2.3515511340721e-11	18.7142155446515
FLOT2	-0.645499	10.2442238421053	-7.91714	8.16259109343694e-13	2.39516946432819e-11	18.6918
TIMM8B	0.832602534920634	8.42071008270677	7.91179078839719	8.40547945348016e-13	2.4608096582643e-11	18.6630825987044
HIGD1A	0.665750795238097	7.90085506015038	7.90001327485374	8.96533657433831e-13	2.60685965743175e-11	18.6
FCGR1B	1.02360045873016	9.38673521052632	7.89616029813506	9.15640551717326e-13	2.65639339245956e-11	18.5794
HBD	1.14928088095238	12.6213690075188	7.89147553929655	9.39417270035229e-13	2.71922068931416e-11	18.5543378066292
RPS18	0.698234179365077	12.9881578796992	7.88905279034774	9.51952832578409e-13	2.74312161171976e-11	18.5413758007454
ATP5MG	0.735936224603179	10.2415419661654	7.86261594106087	1.10000684053189e-12	3.12758042486483e-11	18.4000279950783
MYC	-0.604027	9.78463465413534	-7.85747	1.13134756002458e-12	3.20248780622409e-11	18.3725595847479
ZNF271P	0.759135726984127	7.24376670676692	7.84986639734893	1.17935992884173e-12	3.31643253674069e-11	18.3319219912545
METTL9	0.689113652380955	10.8934043007519	7.84071452170204	1.2397976631608e-12	3.47116275867051e-11	18.2830587655203
INPP4B	0.624530317460321	6.7605069924812	7.80636687134321	1.4953117952949e-12	4.07965598958863e-11	18.0998563948544
ZNF430	0.664613358730159	7.36280806015038	7.79417174645343	1.59807231461606e-12	4.32322390091176e-11	18.0348811682124
AHSP	1.2937013968254	10.9156663609023	7.76584649597715	1.86457160376734e-12	4.98112534898097e-11	17.8841095762417
RPS7	1.65626521190476	9.67570591353383	7.73334830572343	2.22497248552563e-12	5.90700252213151e-11	17.7113770320399
NDUFB1	0.721965157142853	8.35153094736842	7.71038587134616	2.52047727853139e-12	6.56912198020489e-11	17.5894918901742
TMEM259	-0.747206	6.10740201503759	-7.70549	2.5883003984687e-12	6.71497019957233e-11	17.5635399145304
NFAT5	0.883302864285715	6.99574481578947	7.68830460439175	2.84124501130597e-12	7.2997445544772e-11	17.4724129570291
DNAJC15	1.05998894444445	6.84086118796992	7.67926640260844	2.9839278893231e-12	7.57681333164161e-11	17.4245274665217
LEF1	-0.709829	7.57832812781955	-7.64354	3.62086353413682e-12	9.01559865985174e-11	17.2354612669858
CCNT1	0.723066906349207	7.49446860902256	7.64013015587376	3.68830848458671e-12	9.13034357101456e-11	17.2174271741856
MTMR3	-0.647511	7.24109464661654	-7.62461	4.01114794892752e-12	9.83092237598461e-11	17.1354354966467
RPL34	1.34587977777778	8.82138371428571	7.61636125281421	4.19413873364308e-12	1.02052070173634e-10	17.0918461285386
GZMK	0.871870190476193	9.72357914285714	7.61453274661527	4.23578566935471e-12	1.02675764911409e-10	17.0821916363708
SMG1	0.597033303174605	5.53283673684211	7.60425014783642	4.47773545993371e-12	1.07726082181482e-10	17.0279163874564
FLNA	-0.672858	10.569274075188	-7.57816	5.15482498145831e-12	1.23321493912761e-10	16.8903362266344
ZWILCH	0.689516257142858	5.5297850075188	7.57493723502468	5.24523674924218e-12	1.25017975530729e-10	16.8733492854701
TMEM14B	0.706182938095241	8.7096869924812	7.55876064832239	5.72320845191925e-12	1.35403509186274e-10	16.7881502929618
CHCHD2	0.661022590476193	11.3148297218045	7.55031422674948	5.98967652782058e-12	1.41186805360741e-10	16.7436931143657
HMBS	0.745208385714283	9.23797579699248	7.51879824447967	7.09700361362466e-12	1.62508709531266e-10	16.5779846784543
RSL24D1	1.4023943952381	6.38476664661654	7.5147378690385	7.25367623589953e-12	1.65505143012348e-10	16.556655605242
MSL2	-0.589198	9.15206339849624	-7.49831	7.92318527071797e-12	1.77931707051517e-10	16.4704220401477
PSMA6	0.879706752380955	8.56774653007519	7.48445259349041	8.53551268729025e-12	1.89979976248216e-10	16.3977131452959
MS4A4A	1.21306752857143	6.06845387969925	7.47933742821696	8.77314567935586e-12	1.94297145157824e-10	16.3708933082946
XK	1.63316845396825	7.82176580451128	7.45199183042103	1.01591548137433e-11	2.20052098271335e-10	16.2276405661182
MXD1	-0.848642	7.29732536090226	-7.42804	1.15502447977731e-11	2.47260081872861e-10	16.1023181464938
ARL5A	0.635899300000004	9.64099912781955	7.40271778805924	1.32256514901574e-11	2.80782332877961e-10	15.9700533234294
PPA2	0.869420642857144	8.05493581203008	7.39567112260585	1.3733342286159e-11	2.91078757248623e-10	15.9332731780265
COX7B	1.27104143174603	6.96741328571429	7.38640886290344	1.44301165002007e-11	3.04337802437621e-10	15.8849507042395
TNFSF10	0.803581390476189	9.48193652631579	7.37148505610947	1.56271341715009e-11	3.26895173704985e-10	15.8071439032937
ZNF136	0.590095203174602	6.78425696240602	7.36130533213522	1.64995188415244e-11	3.42906531774501e-10	15.7541083545469
RPL24	0.847739523809526	11.7405437443609	7.35854046469038	1.67446770669477e-11	3.47348190128217e-10	15.7397088836345
SLC7A6	-0.667584	7.43198912030075	-7.33354	1.91316615524963e-11	3.88788107904374e-10	15.6096108930196
TMA7	0.628445307936508	9.54904832330827	7.3319094111109	1.92986014034805e-11	3.91560072463339e-10	15.6011297147768
IGSF6	0.703186395238099	9.4083770075188	7.32644955567233	1.98680005957845e-11	4.02476100536721e-10	15.5727444517468
APBB1IP	-0.925543	8.91633818796993	-7.3186	2.07162646381916e-11	4.18338049536269e-10	15.5319324599471
GLRX	0.785192989682548	8.68634178571429	7.31421447476809	2.12050697234273e-11	4.27535548841995e-10	15.5091677534389
PTER	0.754831007936508	7.97724154135338	7.29821698587963	2.30884658487356e-11	4.6259905871615e-10	15.4261082618259
SMARCA2	-0.619712	7.64301389473684	-7.27801	2.57055984158668e-11	5.07893510765269e-10	15.3213053091415
PFDN5	1.12153751269841	9.68338906015038	7.27394074670578	2.62671796762393e-11	5.17394846372376e-10	15.3002126015858
WIPF1	-0.597503	10.1864829172932	-7.26894	2.69736871269435e-11	5.29688870145552e-10	15.2743084888131
CNIH4	1.09371167777778	6.77726937593985	7.26817426269721	2.70837547707625e-11	5.31032090864659e-10	15.2703340865447
MRPL15	0.858399214285717	7.53608963157895	7.23654253795452	3.20305829582299e-11	6.21373926283482e-10	15.1066177151491
RWDD1	0.890959012698414	7.04570481203007	7.21841145622034	3.52588008102405e-11	6.75820034065342e-10	15.0129152282701
EEF1B2	0.880915552380955	10.5183799548872	7.20988478278063	3.6886274008468e-11	7.03858172039561e-10	14.9688840291135
PADI4	-0.968626	7.87091312781955	-7.20806	3.72447653939956e-11	7.08589950515142e-10	14.9594466099424
FIS1	0.667164512698413	10.8834419473684	7.20107049100979	3.86467683790601e-11	7.3200518600397e-10	14.9233913165933
CKLF	0.755129100000001	9.02648215413534	7.1939284772075	4.01340125813002e-11	7.59053751224207e-10	14.8865473804371
HINT1	1.10532845873016	8.79255666165414	7.18388229028685	4.23222994970198e-11	7.94581034334239e-10	14.8347484733509
SLIRP	0.798111142857145	6.59127635338346	7.17858464795423	4.35233577140225e-11	8.13556874587334e-10	14.8074461492093
SPAG9	0.815983987301588	7.59440638345865	7.1768518569041	4.39234789588193e-11	8.18649376001366e-10	14.7985178188509
TXNDC9	1.06445898333333	6.67614609398496	7.15094450064026	5.03582873035287e-11	9.23811613867166e-10	14.6651410337144
TRAK2	0.755443117460318	8.72483910902256	7.12666683173587	5.7230797708649e-11	1.04095109080568e-09	14.5403471647855
COX6C	0.701018217460319	8.5510584962406	7.11467462408142	6.09599702482783e-11	1.10097140632912e-09	14.4787732878102
ACP1	0.633974285714281	8.64554767669173	7.11019793958876	6.24128200477277e-11	1.11932809996086e-09	14.4557996030948
COMMD8	1.26914184920635	5.95815433082707	7.09413837955929	6.79121065470552e-11	1.20949575312901e-09	14.3734373292099
XAF1	0.80866146984127	7.67775188721805	7.09340462365709	6.81745011993868e-11	1.21183255236191e-09	14.3696762102328
GNA13	-0.622509	5.77820933834586	-7.07286	7.59434852558388e-11	1.32312949923318e-09	14.2644253574495
THOC7	0.626184412698414	8.04754547368421	7.06508834754964	7.91037623058248e-11	1.37445466673115e-09	14.2246645900122
LTBP3	-0.680146	7.83572153383459	-7.04255	8.90283083429598e-11	1.52825970265298e-09	14.1094063659038
POLR2K	0.986740123015873	5.51412446240601	6.98837129075465	1.18195171885276e-10	1.96578040088833e-09	13.8331061143152
RPS24	1.26555856984127	10.3083889022556	6.97775410840507	1.24931480302159e-10	2.05647801272733e-09	13.7790706324758
CLIC1	0.795373014285717	11.8752233759399	6.97625246614115	1.25914359957267e-10	2.06999979196415e-09	13.7714311678312
CD7	-0.598899	9.43664817669173	-6.96587	1.32925567198417e-10	2.17688958899782e-09	13.718608052579
CREG1	0.866219134920636	9.46982417293233	6.96419850393736	1.34085976803887e-10	2.19029870134553e-09	13.7101352123015
HOPX	0.744167053968258	9.13041347368421	6.94558165097846	1.47747281077907e-10	2.38910893475662e-09	13.6155623686691
TPRKB	0.59274645079365	6.51095987969925	6.91716439093443	1.71294236298098e-10	2.7251935385242e-09	13.4714306272534
NKAPD1	0.607891460317461	6.76476955639098	6.91367886820832	1.74426376935742e-10	2.76815523693938e-09	13.4537710983953
TSPAN5	0.912231461904764	10.7877142030075	6.9005333413528	1.86756512464823e-10	2.94923492529117e-09	13.3872062782406
GYPA	0.769505764285714	6.00433167669173	6.88921115796789	1.98063769566029e-10	3.104855399933e-09	13.3299219242877
ATP5F1C	1.18053929285714	9.29177946992481	6.86006220148438	2.30380240583461e-10	3.5635293425835e-09	13.1826473572596
UFL1	0.853618489682543	6.59980427819549	6.84043946051579	2.55014043071544e-10	3.89291080274572e-09	13.0836703581971
SNRPD2	1.19527504761904	9.43819622556391	6.83348960482188	2.64348209859095e-10	4.01627617893741e-09	13.0486476502396
MRPS33	0.693915747619051	7.33336376691729	6.8080864395081	3.01427079768689e-10	4.5366190655797e-09	12.920777036473
POMP	0.586266028571432	9.99874621052632	6.80519053384443	3.0596714020667e-10	4.59416468251772e-09	12.9062145418104
TRIAP1	0.630126966666669	7.50265539097744	6.80293204664166	3.09554683615861e-10	4.64259614971483e-09	12.8948594643168
BBOF1	1.11622107142857	7.06007420300752	6.8011800632704	3.12366233621291e-10	4.66838253347997e-09	12.8860522005368
ANXA1	1.11222832857143	9.89117104511278	6.79838852633342	3.16898210075598e-10	4.73060040488869e-09	12.8720213263194
AP1S2	0.619017572222225	8.79008207142857	6.76740551058071	3.7176945284088e-10	5.45446189219519e-09	12.7164803386783
GZMA	0.904684092063491	9.47700845864662	6.72260306441371	4.68066903401493e-10	6.72107164053753e-09	12.4921728587258
CLEC2B	0.989480879365082	7.01451418796993	6.69520111446245	5.38692782513535e-10	7.62434608186652e-09	12.3553417091615
SLC2A3	-0.592534	9.52198260902256	-6.67339	6.02346056016558e-10	8.44140270633916e-09	12.2466111978802
BLVRB	0.589475461904762	12.5961883383459	6.65734272714487	6.53846252653658e-10	9.0640762138139e-09	12.166750148026
WSB1	0.682012636507939	7.97404079699248	6.62772545078611	7.60573914141634e-10	1.03864103312441e-08	12.0195821800061
CA1	0.741307133333336	7.33813881578947	6.60610217101932	8.49174954562321e-10	1.14020632904216e-08	11.9123435865078
ITM2A	0.75203517698413	9.24282978947369	6.6040238785766	8.58208705617045e-10	1.15113077741918e-08	11.9020457584185
COPS2	0.936772648412697	6.06417360902256	6.6011252965848	8.70966466197028e-10	1.16458842503071e-08	11.8876861600486
ZBTB38	0.619535519047622	8.36414256390978	6.58918752274724	9.25509600069694e-10	1.22474815290957e-08	11.8285797924401
USP1	0.843886398412697	8.2326942518797	6.57116	1.01429987086805e-09	1.33125560328976e-08	11.7394428352273
GYPB	1.02347201746032	7.99476980827068	6.55917096828717	1.07797989859757e-09	1.40619900709223e-08	11.6802006540597
RXRB	-0.642776	6.93942668421053	-6.53059	1.24603620367822e-09	1.60099421240139e-08	11.5392585807886
USP33	0.586525865079365	7.92461560150376	6.52920907610042	1.25480726231486e-09	1.61065000246881e-08	11.5324352181649
C3orf14	0.609932917460317	5.57485672180451	6.52406760966086	1.28790086317298e-09	1.65147527684671e-08	11.507113363343
CDC37	-0.598154	9.27735179699248	-6.51872	1.32326537753916e-09	1.68670297576389e-08	11.4807639579376
TRAT1	1.05192394920635	6.42234297744361	6.5086708329241	1.39223491767444e-09	1.76235225561099e-08	11.4313449833607
CLIC2	0.833154341269841	5.40337344360902	6.48180086801416	1.59463043392789e-09	1.97373996662716e-08	11.2993370423626
GNG11	0.731971225396826	9.01069804511278	6.48034318257113	1.60640328122138e-09	1.9863943370397e-08	11.2921837177845
RPL7	1.2007522563492	11.156117093985	6.47952582576493	1.61304200919509e-09	1.9907639734272e-08	11.2881730526619
FRG1	0.5884156031746	7.51777467669173	6.4705122047061	1.68806922767124e-09	2.07537024989725e-08	11.2439617265395
ZYX	-0.596278	11.479607593985	-6.45983	1.78147145651941e-09	2.17975271822026e-08	11.1915936862312
EZR	-0.703721	7.77369638345865	-6.4541	1.83361254962762e-09	2.23289778954179e-08	11.163542712711
FPR2	-0.862606	10.0032696503759	-6.44635	1.90660826424435e-09	2.31519297087171e-08	11.1255854553656
NDUFB2	0.709535392857145	8.48539082330827	6.44144670010983	1.95419821176246e-09	2.37073639256671e-08	11.1016146194949
SAR1B	0.800908622222223	5.9627774887218	6.37570260862015	2.71809188936069e-09	3.19762314653873e-08	10.7808737884643
CGRRF1	0.661523492063491	6.04171548120301	6.35066832351737	3.08062716479057e-09	3.59117110310086e-08	10.6591975730803
UQCRQ	1.20896381269841	7.29087204511278	6.31576066419589	3.66676158717827e-09	4.23593548039522e-08	10.4899585921237
RPS17	1.06092442222222	10.982061481203	6.31028939016785	3.76807851712921e-09	4.32957623881253e-08	10.4634780332274
PPBP	0.88609996984127	11.1782974210526	6.28756146678151	4.21927417981895e-09	4.79933152819582e-08	10.3536085516029
HBG1	0.892409012698415	13.4455838984962	6.28489741739245	4.27552338248493e-09	4.85492005924937e-08	10.3407441907591
ISCA1	0.824841938095238	8.3354852406015	6.28081873758226	4.36307392179424e-09	4.94237605116321e-08	10.3210544523729
PJA2	0.674739293650797	9.64126615037594	6.27901233106485	4.40241058488539e-09	4.9781402936495e-08	10.3123362675106
AGPAT5	0.58725692222222	7.31902293984962	6.26657024663883	4.6829934823577e-09	5.24912809652734e-08	10.2523243601076
CD3D	0.705247822222228	10.4654146992481	6.25231371820498	5.02616544309874e-09	5.58013155643768e-08	10.1836400876631
GLRX5	0.805207533333332	12.0131453909774	6.24714362058976	5.15663226908884e-09	5.68559721294292e-08	10.1587528654212
AKR1C3	0.987601292063491	5.85548623308271	6.23524080464397	5.46979487956453e-09	5.99480168723555e-08	10.1014990167811
FOS	-0.742595	9.34691279699248	-6.21771	5.96541850373425e-09	6.44979439067321e-08	10.0172750743895
VRK1	0.642483195238097	6.72788309774436	6.21405512223279	6.07412541647992e-09	6.56179530038096e-08	9.99974090488079
PYROXD1	0.758415575396828	7.49197155263158	6.18999059336205	6.84046472944646e-09	7.31570302132543e-08	9.88438535362687
C9orf78	0.651269973015875	8.46076622556391	6.17558420777173	7.34393052941452e-09	7.78918289319127e-08	9.81544477785202
MRPL22	0.601870296825396	6.66605515789474	6.16620960387689	7.69093482348519e-09	8.08116077093155e-08	9.77063096437553
IGHM	-0.743827	7.74336084210526	-6.16398	7.77597863242653e-09	8.15301504526618e-08	9.7599569862996
FLI1	-0.732621	8.91683918045113	-6.16239	7.8370742350765e-09	8.21035971539101e-08	9.75236069262189
UBE2W	0.761816626984128	6.41838470676692	6.15157763194312	8.26500392306465e-09	8.58155022716259e-08	9.7007603748164
NDUFA5	0.625119350000001	5.14815082706767	6.14271813154459	8.63285608873563e-09	8.92734787305299e-08	9.6584992063979
ATG2B	-0.591523	5.85990268421053	-6.14069	8.71936490757537e-09	9.00954199918123e-08	9.64882256982543
BPGM	1.25188837460318	9.05064087218045	6.1389827732232	8.79273075626986e-09	9.06343942826755e-08	9.64069111094447
EID1	0.648924153968256	7.69547734586466	6.13585699119272	8.92874908001784e-09	9.17414659079077e-08	9.62579375985096
PSMA2	0.857229885714287	7.49858162406015	6.12163409762899	9.57423103097078e-09	9.75141894441131e-08	9.55806135180187
ACAT1	0.621847439682538	7.29832558646617	6.0877276256355	1.13037356778797e-08	1.13063808578355e-07	9.39694596961259
NR1D2	0.868573892063495	7.76736009022556	6.06421348653681	1.26798353178879e-08	1.25457969352836e-07	9.28550756939464
SNX4	0.620942257936509	5.65179263533835	6.03916509573389	1.43268130060386e-08	1.40345854221874e-07	9.16706591450418
CD69	0.851278757142858	4.84059916541353	6.02319618399622	1.54846404227054e-08	1.50679408797474e-07	9.09170179264891
MED21	0.77775696825397	5.90541523308271	6.01900550493633	1.58034049127747e-08	1.53404285538615e-07	9.07194297725133
BCL6	-0.698759	10.6213284661654	-6.0014	1.72141354869561e-08	1.65842869533613e-07	8.98903727428772
XCL1	0.780706961904762	7.40130863909774	5.96102442863591	2.09341900189316e-08	1.97963951779322e-07	8.79937291652653
CAPZA1	0.750461387301581	10.6784633759398	5.95934835702021	2.11045728502054e-08	1.99281250116483e-07	8.79151619969465
DNAJB14	0.931393163492067	8.07427286466165	5.95713641305884	2.1331515251364e-08	2.00980176391066e-07	8.78114948743259
PMAIP1	0.706208669841271	5.92254893233083	5.95653160455498	2.1393983653934e-08	2.01420743314535e-07	8.77831531898021
C12orf29	0.869282044444446	5.88919256390977	5.93816504633297	2.33789126615929e-08	2.1786903856076e-07	8.69232764985788
S100A12	1.04636392222222	10.8760363458647	5.93164500221129	2.41261453784917e-08	2.24180842165506e-07	8.66183934442536
SUZ12	0.744922561904762	9.30971917293233	5.90484967375224	2.7450908026146e-08	2.52151141561082e-07	8.53674607922135
TNFAIP6	1.01319465079365	8.00388769172932	5.88483422100911	3.02238419933998e-08	2.75451546468632e-07	8.44351967582851
ATP5PF	0.640043063492064	8.47956256390978	5.8763606420658	3.14789142399502e-08	2.85671703679322e-07	8.40410782141898
DDX3X	-0.747719	8.59809078947368	-5.8686	3.26727400412141e-08	2.94629075631849e-07	8.36805336995364
FECH	1.03499388412699	9.32298863909774	5.83955660523786	3.75498078562644e-08	3.33449574889805e-07	8.23331367749627
MXI1	0.638860142857144	12.1845126090226	5.82283363469447	4.06744099787955e-08	3.57238328190476e-07	8.15591736510701
HIRA	-0.587366	7.36250284210526	-5.80805	4.36477519407777e-08	3.82828401598216e-07	8.0876104600412
ENO1	-0.594725	10.6636213308271	-5.75742	5.55378449797494e-08	4.75408401986199e-07	7.8544273068605
GNG10	0.755358469841267	9.39247510526316	5.7411564446034	5.99904504956768e-08	5.10795183735766e-07	7.77980144005099
MTHFD2	0.839082861904761	7.27353808270677	5.72986149221873	6.32872482560629e-08	5.34958724052403e-07	7.72803955131193
SEC62	0.586156451587305	8.97945595112782	5.72343173978914	6.52425765989716e-08	5.49314221752208e-07	7.69860103294825
TMCO1	0.630306830158731	6.98177127819549	5.69880874386097	7.32928886777252e-08	6.09886250171622e-07	7.58604952667098
NUCB1	-0.63578	9.03527037969925	-5.69011	7.63616402489478e-08	6.32548651752104e-07	7.54637776483364
PLEK2	0.759377857142862	9.06893584210526	5.68874761968665	7.68553555906952e-08	6.36227388469648e-07	7.54014470486466
UQCRH	0.807318969841271	9.36355802255639	5.6830878285065	7.89333366541286e-08	6.51327011528888e-07	7.51434299441848
MRPL3	0.916164804761907	8.03062081203008	5.66377906352685	8.6444920798162e-08	7.06490260927234e-07	7.4264361703576
RNASE2	0.894504249206349	9.3958935037594	5.6451835883517	9.43384862279205e-08	7.65634436013054e-07	7.34194911659534
GPR183	0.72877154920635	7.93427219548872	5.64001433194455	9.66553300439112e-08	7.83445826266165e-07	7.31849316671275
NAT1	0.693764304761906	6.21420234586466	5.63908636744136	9.70770961924383e-08	7.85375144779581e-07	7.31428383884572
ALPL	-0.700942	9.12333454887218	-5.63589	9.8544012031582e-08	7.95736691612705e-07	7.29978502658892
CLC	1.05707761428572	10.6391033533835	5.6163648337356	1.07984919186684e-07	8.64351197709646e-07	7.21134946936479
GTF2H5	0.820086307936509	7.09370143609023	5.60923930686664	1.11646307087918e-07	8.90877782071168e-07	7.17912157850328
NAA15	0.731602926984128	7.55967104511278	5.55169499908693	1.46019071649468e-07	1.14800892443969e-06	6.91978228235299
MYL4	0.689216203174604	10.6942836240601	5.54195116330625	1.5278457149749e-07	1.19899422295735e-06	6.87603325927669
BCL2A1	1.1601451031746	6.80309893984962	5.51964	1.69449560180432e-07	1.3168798243598e-06	6.77604784285834
PDE4B	-0.620729	8.18561696992481	-5.51852	1.70330881103243e-07	1.32292724917437e-06	6.77103822412307
FCAR	-0.68273	6.15627080451128	-5.50195	1.8391530731036e-07	1.41812747182246e-06	6.69694457425466
MCTS1	0.797361412698417	7.58384134586466	5.49011862245442	1.94258905452105e-07	1.48626607673768e-06	6.64411689201002
SNAP23	-0.94242	7.18074409774436	-5.47751	2.05908411443022e-07	1.56791185269232e-06	6.58789421638222
EMG1	0.585922831746033	7.90525669172932	5.4731541632589	2.10085252151202e-07	1.59498116538476e-06	6.5685093255078
ZCCHC10	0.843663933333334	5.20111131578947	5.46282036625903	2.2033605105162e-07	1.66491996619619e-06	6.52252572956832
SRRD	0.662501384126983	9.49220881203007	5.44761725077451	2.36310809530674e-07	1.76895126130288e-06	6.4549743527274
SLPI	0.862751534920639	8.46538340601504	5.44395139257494	2.40328887342255e-07	1.79379355203128e-06	6.43870382562356
TTC33	0.694223207936509	4.91062669924812	5.43531071565083	2.5006563759846e-07	1.86105146310218e-06	6.40038055786006
BNIP3L	0.616158434920637	11.6184064924812	5.42503851626183	2.62142894482845e-07	1.93855728717043e-06	6.35487141536853
SNRPG	0.912814633333334	7.40893056390977	5.42336172218301	2.64167685051742e-07	1.95128008376641e-06	6.34744787304174
HBQ1	0.672292782539683	10.5957913383459	5.37145005730449	3.3499103151473e-07	2.42141487999627e-06	6.11834817777842
COPS4	0.736145312698416	7.99163820300752	5.36502318400579	3.44955881182852e-07	2.48923425121425e-06	6.09008287575102
RPL26L1	0.62124933809524	6.7277292406015	5.31094773661267	4.41083115970968e-07	3.09918290197026e-06	5.85312404345434
S100A8	0.589838091269838	9.89732547368421	5.30612544803277	4.50826713507168e-07	3.15898958868985e-06	5.83206817062628
NDUFS5	0.768382333333332	8.59191870676692	5.30551865525046	4.52067530873334e-07	3.16595409524236e-06	5.82941957059756
UCHL3	0.624882430158731	6.97814061654135	5.28609354011838	4.93597882522646e-07	3.43429497970043e-06	5.74473456773057
EIF3E	0.888913061904763	10.3148286466165	5.2494524865938	5.82297904193674e-07	3.99081027550801e-06	5.58554714764144
YPEL5	0.616548455555558	10.4698060601504	5.2485617113587	5.84637076183567e-07	4.00470151063135e-06	5.58168618158683
RPA3	0.674614541269844	7.22775358646617	5.24511700616218	5.93769355140924e-07	4.05705579067367e-06	5.56675953076221
RPS27A	0.6237491984127	11.2701660676692	5.24508228793723	5.93862100841806e-07	4.05705579067367e-06	5.5666091218939
TMEM106B	0.688665425396827	7.26895609022556	5.23285060195186	6.27431812022447e-07	4.26141849870966e-06	5.51365875824119
ABCG2	0.691870534920634	6.0257587518797	5.22173635768574	6.59533422281215e-07	4.43947352961261e-06	5.4656161762739
CCT2	0.722178449206353	7.85306	5.21310878310472	6.85550687047454e-07	4.59828946428661e-06	5.4283688535642
TOMM7	0.896904039682541	9.52806607518797	5.16751086707793	8.40555425121439e-07	5.51891562536211e-06	5.23218784973213
SLC14A1	0.713178022222224	6.66761491729323	5.15501253369894	8.88688102027027e-07	5.79636191876529e-06	5.17861447156192
MGAM	-0.690665	9.6096515037594	-5.12321	1.02358653327563e-06	6.57917299057312e-06	5.04268291199698
OSBPL8	0.723694384126985	10.6973522255639	5.09881509523565	1.14036980001405e-06	7.20697976618047e-06	4.93879790554564
DYNLT3	0.799112525396824	6.93067757142857	5.09433179996201	1.16319936052293e-06	7.33679557303766e-06	4.91974177702772
PIGK	0.769801444444445	5.82359335338346	5.08199905160726	1.22831731728006e-06	7.71715480621373e-06	4.86737989927075
ZNF292	0.765384141269843	7.15919091729323	5.07083229629563	1.29032800850067e-06	8.06722381911461e-06	4.82004227320585
RNF11	0.892660822222224	8.74826983458647	5.05005430400985	1.41391346282956e-06	8.7842114020656e-06	4.7321482091367
CHI3L1	-0.933297	10.3716088721805	-5.03613	1.50312515293883e-06	9.28000666159589e-06	4.67336438280839
ZNF654	0.78466938730159	7.17040444360902	5.03537256320456	1.50810103304364e-06	9.30412387202668e-06	4.67019
RPL37	0.619359395238098	12.502599962406	4.97255338514917	1.98471370093588e-06	1.20047093335381e-05	4.40647216951175
KTN1	0.652808184126983	7.55689198496241	4.96095490539459	2.08745414784802e-06	1.25550771753542e-05	4.35802887209406
TAF9	0.609151157142857	7.44465787218045	4.94147512226345	2.27173966906161e-06	1.35616935644213e-05	4.27684262430949
ATP6V1D	0.645823322222225	8.28496193233083	4.94052540983138	2.28111693795321e-06	1.35986808439675e-05	4.27289010695366
ZNHIT3	0.703571536507937	7.14456572932331	4.90810631272174	2.62474403827722e-06	1.54887679718494e-05	4.13828252647617
PPID	-0.662561	7.47080058646617	-4.878	2.98852008655663e-06	1.74666331221129e-05	4.01382173021826
NRIP1	0.683561980952382	7.15943429699248	4.84838603372303	3.39379348579602e-06	1.96029792199831e-05	3.89192733009033
ATP5PB	0.695536206349209	10.2410010526316	4.84632165576842	3.42395216357894e-06	1.97593783049383e-05	3.88344902702238
IFI27	1.34832501428571	7.62505431578947	4.82550624036592	3.74293334424516e-06	2.14361921720659e-05	3.79810220602275
OXR1	0.831510677777778	6.92037870676692	4.81787926368808	3.8668743230389e-06	2.20671693121174e-05	3.76689
VAMP7	0.647004895238096	8.67968208270677	4.81478313226588	3.91831459967866e-06	2.23011753713624e-05	3.75423604260815
FKBP5	-0.625174	6.85281909022556	-4.80489	4.08718938737481e-06	2.3128874454681e-05	3.71382056940702
MRPS28	0.639781780952381	5.58199615789474	4.77999110364773	4.54392854353262e-06	2.54551313734027e-05	3.6123811168786
UQCRB	0.78773049047619	6.41565466165414	4.76137650577013	4.91732359405891e-06	2.73794357128169e-05	3.53678321729378
HSPE1	0.605370815079365	6.95737113909774	4.70737276620083	6.17654489971726e-06	3.3717256385302e-05	3.31864682364034
CHMP5	0.620186673809523	6.79594372932331	4.70076672672492	6.35050320977978e-06	3.45638805853167e-05	3.29208475872364
CSTA	1.10580377936508	8.85865205263158	4.6937620836085	6.54013363374003e-06	3.54455340597838e-05	3.26394904836592
RB1CC1	0.688899194444444	6.92986565037594	4.6848664781828	6.78886361300301e-06	3.67159840192061e-05	3.22826109171726
P2RY14	0.690584622222223	6.73309665413534	4.66670406820168	7.32542589958009e-06	3.94349018934994e-05	3.1555465170723
EPB42	0.655693650793651	12.0030919849624	4.65335088637493	7.74583539569765e-06	4.15064134053619e-05	3.10221531910506
SELENBP1	0.653927658730161	11.8323994360902	4.63396415402019	8.39796904632669e-06	4.44988252401021e-05	3.0249824103716
SUB1	0.858318344444446	6.95475519548872	4.62005348674743	8.89826898188982e-06	4.6800934855931e-05	2.96970829661281
LAIR2	0.736197042857142	7.36758569924812	4.61682292615512	9.01851231955294e-06	4.73176691790619e-05	2.95688881296022
PEX2	0.658382225396825	6.84637327819549	4.60941624165386	9.30014823070819e-06	4.86559774632277e-05	2.92752213433731
PSMA4	0.726482907936506	8.0866954887218	4.60264514507837	9.56503619144226e-06	4.99806271731312e-05	2.90070533629442
IFIT5	0.639706798412701	7.61900073308271	4.55079682602948	1.18493105203855e-05	6.08018042428583e-05	2.69631019353615
SNCA	0.621460231746033	11.0978550864662	4.54475087001298	1.21476870768377e-05	6.22332366705111e-05	2.67258576215603
GZMH	0.841574785714284	9.97627352631579	4.49031850698825	1.51812362235052e-05	7.63108553876939e-05	2.46003258168162
KRT1	0.914963066666669	10.2151266992481	4.45852965442188	1.72779145719239e-05	8.56746707485613e-05	2.33677162793774
EIF2S3	-0.728904	7.04616571428571	-4.44881	1.79727847265912e-05	8.88111824851941e-05	2.29921723433031
MMP9	-0.753215	10.7995910601504	-4.44407	1.83218391582194e-05	9.04662855317084e-05	2.28089925623238
KLRB1	0.729896988888889	8.91480413533835	4.3966745821015	2.21848672292981e-05	0.000107797102114926	2.09878897495325
TFEC	0.740920711111112	5.57041272932331	4.36845542925994	2.48456719200767e-05	0.000119817995874819	1.99104056134359
NUDT4	0.614076576190476	8.49394043609023	4.36439949392039	2.52524791033356e-05	0.00012123269919209	1.97559651921864
RPL36A	0.978222477777781	9.33558372932331	4.34028361567072	2.78068084527048e-05	0.000132552678360235	1.88399097867687
DCUN1D1	0.63117348888889	7.2045252556391	4.33540644262621	2.8352764877742e-05	0.000134904454184522	1.86551106593159
CASP3	0.587315552380955	6.7929944962406	4.29691379120789	3.30382933873843e-05	0.000154278964350484	1.72020907714531
GPR65	0.755082476190478	7.92226721052632	4.28390620494652	3.47835002265878e-05	0.000161839195720441	1.67132918134193
PRKACB	0.686701428571428	8.40360616165414	4.28263882407098	3.49581987992365e-05	0.000162593029815963	1.66657261030451
CCNG2	-0.6934	7.6670800075188	-4.28072	3.52239496968503e-05	0.000163650980783591	1.65938254450213
CAPZA2	0.699644953174604	8.13634351127819	4.26006391940083	3.8214806016253e-05	0.000175826500734271	1.58202604742789
KLF1	0.636114601587302	9.35082414285714	4.25890597383727	3.83894694363611e-05	0.00017656677424048	1.57769849627312
YOD1	0.745185261904759	5.48770957894737	4.16846782222418	5.46716821913726e-05	0.000243591028749121	1.24248088957258
HAT1	0.807717233333334	6.31764	4.12840068635123	6.38371449065592e-05	0.000279953388897677	1.09573352694477
CD2AP	0.59816818888889	6.27303418796992	4.12042380381078	6.5829614387448e-05	0.000287413396421602	1.06664838489249
ACTR6	0.608216688888889	5.47575458646617	4.10092535341073	7.09535460976493e-05	0.000307585301423312	0.995736695789745
2026-03-01	0.719666506349204	7.52096735338346	4.04308701284709	8.84936925997455e-05	0.000375497888883698	0.786928161929227
DBI	0.723511707936507	7.82483169924812	4.04109458513664	8.91662567186653e-05	0.000377976499141635	0.779776240940861
TMOD1	0.605541279365081	9.06033164285714	4.01045362305529	0.00010014481056051	0.000420208411589469	0.670136065780356
TAX1BP1	0.629054785714288	8.45352389473684	3.97375646641575	0.000114993858947105	0.000475053560978971	0.539686859525594
RPL36AL	0.585604039682538	10.513080112782	3.93798423321715	0.000131473886253516	0.000536053940676895	0.413434673840724
TRIM58	0.631895673015872	9.3092145112782	3.9287863705464	0.000136061753308018	0.000552476207304848	0.381118089841268
HSP90AA1	0.669038276190477	9.81181336090226	3.9192634017392	0.000140972263812582	0.000570428317724438	0.347722268837465
ARG1	0.688365201587302	6.49899988721805	3.89557862539999	0.000153927680310523	0.000617165038854792	0.264941528173761
KLRF1	0.600109306349208	7.78256679699248	3.86247992444691	0.000173942669645389	0.000686297493188561	0.149926695776357
MCTP1	0.697588022222223	7.36052322556391	3.8413767959694	0.000187970587217065	0.000736883778625626	0.0770040254300328
IFIT1	0.866834665079363	8.08226940601504	3.83565629574076	0.000191954574063092	0.000750665905218369	0.0572916303371898
ANXA3	0.728807011111113	7.34640881203008	3.74253381623181	0.00026923653163412	0.00101661367642648	-0.260279
SRP9	0.59988696190476	9.31827921804511	3.74238875636345	0.000269377236704986	0.00101681852163235	-0.260769
ZNF267	0.659177687301587	6.10850860902256	3.74125207149376	0.000270482212817595	0.00101981576446928	-0.264606
MYBL1	0.646797823809523	7.71066466917293	3.63131872238518	0.000400197018876766	0.00145498337767416	-0.63125
KLRC1	0.605923109523811	6.30404937593985	3.58519303325912	0.000470529735892376	0.00168113758800444	-0.782421
RSAD2	0.682622366666666	7.45768326315789	3.37449557438544	0.000967336275501658	0.0032002458877084	-1.45253
PSMC6	0.648699012698412	6.95830754887218	3.32350821092601	0.00114622933777377	0.00372292269459805	-1.60957
RPS23	0.607787495238098	12.9933670601504	3.22871751920494	0.00156359420955054	0.00490939484551092	-1.89614
IFI44L	0.652976673015873	8.11641220300752	3.0895060286114	0.00243803829967135	0.00728231193027854	-2.3041
PF4V1	0.585517823809523	7.30767303759399	3.07445974524893	0.00255577349039919	0.00758802580861051	-2.34727
MYOM2	0.607305217460319	7.88109457894737	2.58175416449027	0.0109035094141572	0.0268618061897672	-3.6576
KDM5D	-0.893991	7.13385622556391	-2.43931	0.0160222771633001	0.0374363512372706	-3.99811
