# Supplementary material for: Transcriptomic Profiling and WGCNA Identify ALOX5 as a Key Regulator of Iron Metabolism and Immune Crosstalk in Venous Thromboembolism
Source: Curr Issues Mol Biol. 2026 Jun 10;48(6):607. doi: 10.3390/cimb48060607 (PMC13297702; doi:10.3390/cimb48060607)
Supplement: Supplementary file 1 [file cimb-48-00607-s001.zip › Supplementary Table S3-Genes in the darkgreen module.xlsx]

## Sheet: Sheet1
Gene	Module	MM_R	MM_pvalue	GS_R	GS_pvalue
ADAM8	darkgreen	0.922386426958352	5.74744809115885e-56	-0.622839	1.19846158249621e-15
G6PD	darkgreen	0.82349631495151	4.75247922532353e-34	-0.636749	1.75072136657093e-16
GPR132	darkgreen	0.861836130928847	1.91836515053344e-40	-0.46806	1.3394551928283e-08
CSF3R	darkgreen	0.847471106434408	7.64678599052928e-38	-0.591257	6.74206304788169e-14
RNF24	darkgreen	0.86086271903247	2.93932187323585e-40	-0.593248	5.29732186518021e-14
UTRN	darkgreen	0.803089442814128	3.01774694404428e-31	-0.640573	1.0139481331483e-16
CD37	darkgreen	0.81872137025062	2.31278246979776e-33	-0.61116	5.60537891465267e-15
RARA	darkgreen	0.851697633690349	1.40281854232728e-38	-0.625762	8.06439435150751e-16
CNN2	darkgreen	0.884436112450091	3.42088091473626e-45	-0.675168	4.99699853589079e-19
EWSR1	darkgreen	0.888933576740762	2.95535072721767e-46	-0.645651	4.85139969945625e-17
RAB3D	darkgreen	0.844762710201563	2.20691171746274e-37	-0.530227	5.25044791504097e-11
ST6GAL1	darkgreen	0.817292103633443	3.68056522262301e-33	-0.657027	8.83677419741043e-18
SLC19A1	darkgreen	0.899546838717712	5.8597212153037e-49	-0.571414	6.83234829596822e-13
FUT7	darkgreen	0.829351984223773	6.38807345235386e-35	-0.548734	8.02882185638583e-12
RAPGEF1	darkgreen	0.843698183033326	3.32892304910306e-37	-0.613347	4.21915274897903e-15
ZFAND3	darkgreen	0.834288022660404	1.10802247565449e-35	-0.535674	3.05709298039659e-11
NRBP1	darkgreen	0.812823417224174	1.53312501934602e-32	-0.481229	4.53483696008887e-09
PPP1CA	darkgreen	0.814698507994885	8.46451647956542e-33	-0.645915	4.66720508080688e-17
MARK2	darkgreen	0.841045830326769	9.14866155642883e-37	-0.445559	7.69371834644841e-08
ABR	darkgreen	0.911350325720304	2.41417559408591e-52	-0.632368	3.24264496540297e-16
ARHGDIA	darkgreen	0.806185639936843	1.19128313527573e-31	-0.602861	1.61482567719562e-14
APBB1IP	darkgreen	0.9055321761876	1.27944228764749e-50	-0.534722	3.36230450791624e-11
PPP2R5D	darkgreen	0.809201243288018	4.74026361039028e-32	-0.53869	2.25634911572854e-11
UBE4B	darkgreen	0.889670217874493	1.95907300989437e-46	-0.656495	9.58537897488901e-18
ANKFY1	darkgreen	0.81804127599378	2.88648556749259e-33	-0.604786	1.26679660933652e-14
MAPKAPK2	darkgreen	0.828004224846347	1.02065477046654e-34	-0.57735	3.47344357392332e-13
PTK2B	darkgreen	0.834050925116159	1.20687846619666e-35	-0.717778	2.44061291822185e-22
PSD4	darkgreen	0.942036294376237	5.43973776749763e-64	-0.682487	1.47883724898594e-19
LAMP1	darkgreen	0.908594511018241	1.6362424154504e-51	-0.685906	8.27179808835201e-20
SDF4	darkgreen	0.824755756860472	3.10602683016701e-34	-0.528317	6.33279687461682e-11
PADI4	darkgreen	0.879153677968343	5.349057236054e-44	-0.528864	6.00251453100276e-11
PATZ1	darkgreen	0.821758310033383	8.50018461586289e-34	-0.643521	6.62105986380033e-17
WDR1	darkgreen	0.926712382724065	1.54883806840485e-57	-0.672667	7.51563627423613e-19
PRKCD	darkgreen	0.91183375891299	1.71469143759706e-52	-0.665471	2.37906519755631e-18
AAMP	darkgreen	0.803122170989451	2.98850130892974e-31	-0.600207	2.25062905874856e-14
DENND3	darkgreen	0.818102902538599	2.82921329203072e-33	-0.553452	4.88263176005509e-12
EHD1	darkgreen	0.846375484145371	1.17694201670326e-37	-0.544921	1.19336380700191e-11
ECE1	darkgreen	0.801592832442032	4.70154651827123e-31	-0.506183	5.11362555337791e-10
RERE	darkgreen	0.939701239048751	6.69708809783196e-63	-0.599571	2.4357864249857e-14
STAT5B	darkgreen	0.815066681940462	7.52670871569986e-33	-0.549205	7.64300511136661e-12
LSP1	darkgreen	0.920263323618779	3.13844200345361e-55	-0.731147	1.65879725024503e-23
DGKA	darkgreen	0.808981540857801	5.07224072116551e-32	-0.652167	1.84557617833574e-17
ARHGEF2	darkgreen	0.912978446642304	7.56715819763771e-53	-0.653178	1.58521835085641e-17
DEDD	darkgreen	0.866069099541239	2.886018312893e-41	-0.574071	5.05555690133277e-13
PDLIM7	darkgreen	0.866088677001864	2.86041754082495e-41	-0.516367	1.99264857644228e-10
FLOT2	darkgreen	0.889245778926445	2.48363005803077e-46	-0.565539	1.31706092962203e-12
RXRB	darkgreen	0.851147435681757	1.75453718338149e-38	-0.491986	1.8083770098391e-09
ARHGAP26	darkgreen	0.857769531017367	1.11666603507665e-39	-0.514029	2.48089317759002e-10
GGA3	darkgreen	0.855828002341109	2.53994976131634e-39	-0.544461	1.25141961320398e-11
MVP	darkgreen	0.847848295259045	6.58665387846015e-38	-0.547113	9.50751830580424e-12
U2AF2	darkgreen	0.85307323923238	7.98637025926946e-39	-0.49745	1.11972959587758e-09
RAC2	darkgreen	0.86375060003738	8.20917626776055e-41	-0.583616	1.67562234369678e-13
CD6	darkgreen	0.838630641646107	2.26051537208336e-36	-0.598493	2.78430432592859e-14
CORO1A	darkgreen	0.915876781247187	9.05898885478491e-54	-0.697141	1.15764966039066e-20
GSN	darkgreen	0.903017196555589	6.57728047886993e-50	-0.632717	3.08840269788995e-16
STIP1	darkgreen	0.877177705092512	1.44768784677403e-43	-0.570496	7.5764015452885e-13
FUS	darkgreen	0.817226252292078	3.75983397123764e-33	-0.390149	3.44585140400159e-06
PRPF31	darkgreen	0.835085524957275	8.30380102780813e-36	-0.511262	3.20832165490563e-10
CLPTM1	darkgreen	0.837751676343764	3.13022274913877e-36	-0.594234	4.69829298777025e-14
SLC16A3	darkgreen	0.907133353554483	4.40431574269833e-51	-0.578361	3.09140641705704e-13
ATP6V0A1	darkgreen	0.842903009622286	4.5163212804749e-37	-0.566088	1.23928829236694e-12
RIN3	darkgreen	0.907160543720532	4.32455369610817e-51	-0.582123	1.99634571146723e-13
PIK3CD	darkgreen	0.885997177931621	1.47932411630138e-45	-0.714551	4.56379932813575e-22
STAT6	darkgreen	0.921042762819027	1.69223940121289e-55	-0.669237	1.306809368456e-18
STAT2	darkgreen	0.83512436521947	8.18764196320937e-36	-0.507187	4.66603660958386e-10
STAT3	darkgreen	0.826532247208131	1.69485840936355e-34	-0.530211	5.25896967751097e-11
GNB2	darkgreen	0.874790782102049	4.71153305034231e-43	-0.621421	1.45036635444629e-15
MXD1	darkgreen	0.807857582245793	7.16141111172499e-32	-0.540502	1.87731947965728e-11
NFYC	darkgreen	0.85328903428863	7.30707872152606e-39	-0.647903	3.48335717272748e-17
FMNL1	darkgreen	0.867080098134741	1.81829358006102e-41	-0.699145	8.07336536596507e-21
ATP2A3	darkgreen	0.863890244149551	7.71244496312429e-41	-0.624703	9.31386760041335e-16
ALOX5	darkgreen	0.839380928981545	1.70947751867049e-36	-0.577753	3.31590561901568e-13
PRKACA	darkgreen	0.861562471984576	2.16357713013327e-40	-0.596423	3.59383995212902e-14
PBX2	darkgreen	0.834201650195378	1.14307834827066e-35	-0.490381	2.07850045979429e-09
ACLY	darkgreen	0.80210203250472	4.04492641399366e-31	-0.726914	3.9535231564381e-23
SAFB	darkgreen	0.895214056731439	8.05764472015081e-48	-0.598851	2.66362004681132e-14
DHX34	darkgreen	0.84840053475432	5.28997239186309e-38	-0.479023	5.45431075290015e-09
MYO9B	darkgreen	0.899338978830957	6.66290167445526e-49	-0.727248	3.69390850234793e-23
PXN	darkgreen	0.965065941878909	4.53620020270294e-78	-0.674448	5.62248807397007e-19
ARHGAP1	darkgreen	0.822242305859525	7.23413908789698e-34	-0.677215	3.56763711697808e-19
PIP5K1A	darkgreen	0.835897932096069	6.17980625782305e-36	-0.698973	8.32737020224632e-21
DAPK3	darkgreen	0.910477882521286	4.45425077431981e-52	-0.601368	1.94713093785258e-14
RAB35	darkgreen	0.905007357446449	1.80729481608217e-50	-0.597613	3.10424081643993e-14
SELPLG	darkgreen	0.833286378971636	1.58835286638531e-35	-0.576115	4.00308596036986e-13
IGF2R	darkgreen	0.869766206040994	5.22996266940916e-42	-0.602178	1.75936886222751e-14
RASA3	darkgreen	0.856963789665298	1.57281485084995e-39	-0.639503	1.18238153801315e-16
CASS4	darkgreen	0.818903089926415	2.17947970710227e-33	-0.607341	9.15653266166721e-15
CHPF2	darkgreen	0.84321193771628	4.01238833600813e-37	-0.550119	6.94391905605853e-12
CYTH1	darkgreen	0.852171756468526	1.15600290267797e-38	-0.709098	1.28900399764875e-21
CYTH4	darkgreen	0.905955394829029	9.66968092592371e-51	-0.605903	1.09953445984381e-14
EHBP1L1	darkgreen	0.833893782114455	1.27711576821142e-35	-0.572437	6.08580272377483e-13
NADK	darkgreen	0.937610504674207	5.83124355645314e-62	-0.654217	1.35490578307378e-17
SBNO2	darkgreen	0.91359081191401	4.86260440355194e-53	-0.681311	1.80270476847039e-19
SH2B2	darkgreen	0.859704012736439	4.86425070807274e-40	-0.580325	2.46206911301137e-13
TMBIM6	darkgreen	0.854114180686342	5.19460979426911e-39	-0.61709	2.58166331084382e-15
TRABD	darkgreen	0.853095297806492	7.91418149015103e-39	-0.582996	1.80220076371315e-13
UPF1	darkgreen	0.926160953451198	2.48514233888526e-57	-0.650729	2.28900276516319e-17
PLEC	darkgreen	0.867211134785342	1.71213874896303e-41	-0.603951	1.40779788096714e-14
KDM4B	darkgreen	0.820088733547032	1.47714912848575e-33	-0.634951	2.25717745756311e-16
TMEM259	darkgreen	0.815301569632847	6.9824937109201e-33	-0.554787	4.23573045502822e-12
APOBR	darkgreen	0.879264205255395	5.05670501657178e-44	-0.657388	8.36259708425854e-18
SLC8B1	darkgreen	0.848169356652503	5.79904946566726e-38	-0.602466	1.69689699141051e-14
SRPRA	darkgreen	0.879198730261216	5.22793844547216e-44	-0.657017	8.85033389535149e-18
