# Supplementary material for: Transcriptomic Profiling and WGCNA Identify ALOX5 as a Key Regulator of Iron Metabolism and Immune Crosstalk in Venous Thromboembolism
Source: Curr Issues Mol Biol. 2026 Jun 10;48(6):607. doi: 10.3390/cimb48060607 (PMC13297702; doi:10.3390/cimb48060607)
Supplement: Supplementary file 1 [file cimb-48-00607-s001.zip › Supplementary Table S4-List of enriched pathways in GSEA.xlsx]

## Sheet: Sheet1
Term	ES	NES	pvalue	FDR	FWER
GALACTOSE_METABOLISM	0.6734	2.0751	0	0.0033	0.003
ERBB_SIGNALING_PATHWAY	0.5183	1.9671	0	0.0096	0.016
DORSO_VENTRAL_AXIS_FORMATION	0.7118	1.8507	0	0.0213	0.082
NOTCH_SIGNALING_PATHWAY	0.5855	1.8258	0.0077	0.0217	0.11
LYSOSOME	0.4684	1.8384	0.0041	0.022	0.098
GLIOMA	0.5032	1.7839	0.0041	0.0242	0.163
FC_GAMMA_R_MEDIATED_PHAGOCYTOSIS	0.5368	1.8065	0.006	0.0242	0.138
ACUTE_MYELOID_LEUKEMIA	0.5928	1.7782	0.0041	0.0243	0.176
NEUROTROPHIN_SIGNALING_PATHWAY	0.5272	1.8567	0.004	0.0252	0.078
CHRONIC_MYELOID_LEUKEMIA	0.5743	1.7855	0	0.0266	0.162
PATHWAYS_IN_CANCER	0.4167	1.7383	0.0041	0.0276	0.239
INSULIN_SIGNALING_PATHWAY	0.4461	1.7333	0.004	0.0278	0.251
BLADDER_CANCER	0.5498	1.7408	0.006	0.029	0.236
PANCREATIC_CANCER	0.5039	1.7471	0.0021	0.0294	0.224
LEUKOCYTE_TRANSENDOTHELIAL_MIGRATION	0.5086	1.8648	0	0.0303	0.071
ADIPOCYTOKINE_SIGNALING_PATHWAY	0.4648	1.7525	0.002	0.0304	0.218
NON_SMALL_CELL_LUNG_CANCER	0.5281	1.7181	0.0084	0.0313	0.285
GLYCEROLIPID_METABOLISM	0.4852	1.7084	0.0019	0.0334	0.308
REGULATION_OF_ACTIN_CYTOSKELETON	0.4287	1.7007	0	0.0347	0.326
ADHERENS_JUNCTION	0.4836	1.6794	0.0058	0.0398	0.381
GLYCOSAMINOGLYCAN_DEGRADATION	0.5699	1.6798	0.0219	0.0417	0.38
LEISHMANIA_INFECTION	0.5434	1.6433	0.0127	0.0561	0.492
OTHER_GLYCAN_DEGRADATION	0.5802	1.6322	0.0323	0.0562	0.52
RENIN_ANGIOTENSIN_SYSTEM	0.6673	1.628	0.01	0.0569	0.53
FC_EPSILON_RI_SIGNALING_PATHWAY	0.4498	1.6359	0.0084	0.0572	0.511
JAK_STAT_SIGNALING_PATHWAY	0.3991	1.6196	0.0039	0.059	0.549
PROSTATE_CANCER	0.4598	1.5989	0.0227	0.0684	0.597
CHEMOKINE_SIGNALING_PATHWAY	0.4054	1.5686	0.0062	0.0719	0.666
PHOSPHATIDYLINOSITOL_SIGNALING_SYSTEM	0.4569	1.5862	0.0174	0.0735	0.631
ENDOMETRIAL_CANCER	0.5008	1.5692	0.0273	0.0739	0.666
GNRH_SIGNALING_PATHWAY	0.4184	1.5752	0.0196	0.0749	0.651
STARCH_AND_SUCROSE_METABOLISM	0.5211	1.5793	0.0388	0.0751	0.645
TYPE_II_DIABETES_MELLITUS	0.4812	1.5701	0.0179	0.0759	0.664
LYSINE_DEGRADATION	0.4239	1.5441	0.0386	0.0845	0.733
RENAL_CELL_CARCINOMA	0.4555	1.5477	0.0315	0.0845	0.723
VEGF_SIGNALING_PATHWAY	0.4355	1.5341	0.0201	0.0856	0.752
FRUCTOSE_AND_MANNOSE_METABOLISM	0.4599	1.526	0.07	0.0867	0.769
FOCAL_ADHESION	0.3894	1.5286	0.01	0.0874	0.765
ENDOCYTOSIS	0.3683	1.5346	0.0301	0.0875	0.751
MAPK_SIGNALING_PATHWAY	0.3751	1.537	0.0041	0.0878	0.747
B_CELL_RECEPTOR_SIGNALING_PATHWAY	0.4865	1.4983	0.0522	0.1037	0.815
VASOPRESSIN_REGULATED_WATER_REABSORPTION	0.4199	1.4995	0.0278	0.1037	0.812
MELANOGENESIS	0.3683	1.4787	0.0332	0.1192	0.857
PENTOSE_PHOSPHATE_PATHWAY	0.4158	1.4392	0.0694	0.1534	0.92
PHENYLALANINE_METABOLISM	0.5731	1.4413	0.0615	0.1544	0.917
HEMATOPOIETIC_CELL_LINEAGE	0.4135	1.4209	0.0328	0.1702	0.943
EPITHELIAL_CELL_SIGNALING_IN_HELICOBACTER_PYLORI_INFECTION	0.4052	1.4139	0.0751	0.1708	0.95
THYROID_CANCER	0.5259	1.4162	0.135	0.1717	0.948
ARRHYTHMOGENIC_RIGHT_VENTRICULAR_CARDIOMYOPATHY_ARVC	0.4106	1.383	0.0881	0.2029	0.968
VIBRIO_CHOLERAE_INFECTION	0.3571	1.3758	0.0754	0.2073	0.975
WNT_SIGNALING_PATHWAY	0.3189	1.3622	0.0758	0.2196	0.98
AXON_GUIDANCE	0.3487	1.351	0.0775	0.2251	0.98
COLORECTAL_CANCER	0.4581	1.3461	0.1202	0.2271	0.981
GLYCEROPHOSPHOLIPID_METABOLISM	0.3136	1.3522	0.0641	0.2278	0.98
TIGHT_JUNCTION	0.3116	1.3273	0.0986	0.2302	0.984
GLYCOSAMINOGLYCAN_BIOSYNTHESIS_KERATAN_SULFATE	0.5336	1.323	0.1493	0.2314	0.985
GLYCOSAMINOGLYCAN_BIOSYNTHESIS_CHONDROITIN_SULFATE	0.5873	1.3196	0.1623	0.2321	0.987
MELANOMA	0.3668	1.3288	0.0542	0.2324	0.984
PRION_DISEASES	0.421	1.3382	0.1288	0.2331	0.981
TOLL_LIKE_RECEPTOR_SIGNALING_PATHWAY	0.4076	1.3333	0.1366	0.2354	0.982
LONG_TERM_DEPRESSION	0.3478	1.329	0.0815	0.2364	0.984
BASAL_CELL_CARCINOMA	0.4253	1.3128	0.161	0.2372	0.988
MTOR_SIGNALING_PATHWAY	0.3583	1.3022	0.1195	0.2469	0.992
HOMOLOGOUS_RECOMBINATION	-0.5203	-1.5719	0.0335	0.2729	0.668
SMALL_CELL_LUNG_CANCER	0.3835	1.2737	0.113	0.2805	0.999
HYPERTROPHIC_CARDIOMYOPATHY_HCM	0.3567	1.2601	0.1896	0.2944	0.999
PARKINSONS_DISEASE	-0.7019	-1.5829	0.019	0.2982	0.631
PROPANOATE_METABOLISM	-0.585	-1.4282	0.0553	0.3067	0.937
INOSITOL_PHOSPHATE_METABOLISM	0.4124	1.2474	0.1765	0.3079	0.999
NATURAL_KILLER_CELL_MEDIATED_CYTOTOXICITY	0.3755	1.2405	0.1753	0.3124	0.999
RIG_I_LIKE_RECEPTOR_SIGNALING_PATHWAY	0.3745	1.2325	0.1914	0.3183	0.999
BUTANOATE_METABOLISM	-0.4409	-1.5158	0.0658	0.3228	0.798
RIBOFLAVIN_METABOLISM	-0.582	-1.4296	0.051	0.3236	0.937
OXIDATIVE_PHOSPHORYLATION	-0.6964	-1.5335	0.0435	0.3241	0.768
RIBOSOME	-0.763	-1.4608	0.0135	0.3271	0.902
PROTEASOME	-0.6582	-1.4373	0.0605	0.3296	0.929
HUNTINGTONS_DISEASE	-0.5385	-1.4838	0.0596	0.3323	0.863
PYRIMIDINE_METABOLISM	-0.4587	-1.4381	0.0647	0.3531	0.929
GLYCOSYLPHOSPHATIDYLINOSITOL_GPI_ANCHOR_BIOSYNTHESIS	-0.6268	-1.4615	0.0118	0.355	0.902
ALZHEIMERS_DISEASE	-0.5748	-1.5851	0.0266	0.3655	0.623
PORPHYRIN_AND_CHLOROPHYLL_METABOLISM	-0.5202	-1.4851	0.0911	0.3662	0.86
T_CELL_RECEPTOR_SIGNALING_PATHWAY	0.3424	1.1934	0.2463	0.3705	1
PYRUVATE_METABOLISM	-0.4494	-1.3748	0.1293	0.3823	0.973
NUCLEOTIDE_EXCISION_REPAIR	-0.5454	-1.3834	0.1033	0.3846	0.971
NOD_LIKE_RECEPTOR_SIGNALING_PATHWAY	0.4059	1.1807	0.2454	0.3852	1
SULFUR_METABOLISM	0.4653	1.1715	0.2825	0.3884	1
RNA_POLYMERASE	-0.6664	-1.6075	0.0212	0.3908	0.559
FOLATE_BIOSYNTHESIS	0.4276	1.172	0.2241	0.3931	1
VIRAL_MYOCARDITIS	0.2974	1.1569	0.2479	0.4057	1
DILATED_CARDIOMYOPATHY	0.3342	1.1489	0.2988	0.4076	1
ALDOSTERONE_REGULATED_SODIUM_REABSORPTION	0.3258	1.149	0.237	0.413	1
BETA_ALANINE_METABOLISM	0.4468	1.1341	0.3295	0.4245	1
NON_HOMOLOGOUS_END_JOINING	0.4509	1.1256	0.3292	0.4329	1
ABC_TRANSPORTERS	0.3473	1.107	0.2898	0.4568	1
VASCULAR_SMOOTH_MUSCLE_CONTRACTION	0.2965	1.1021	0.3235	0.4587	1
MATURITY_ONSET_DIABETES_OF_THE_YOUNG	0.447	1.0843	0.4447	0.465	1
CIRCADIAN_RHYTHM_MAMMAL	0.4477	1.0873	0.3648	0.4653	1
PANTOTHENATE_AND_COA_BIOSYNTHESIS	0.4472	1.0892	0.387	0.4682	1
LONG_TERM_POTENTIATION	0.3172	1.0925	0.3568	0.4688	1
PROGESTERONE_MEDIATED_OOCYTE_MATURATION	0.3036	1.0739	0.3519	0.4751	1
CALCIUM_SIGNALING_PATHWAY	0.277	1.0689	0.4211	0.4775	1
SPHINGOLIPID_METABOLISM	0.3465	1.0606	0.3972	0.4792	1
TERPENOID_BACKBONE_BIOSYNTHESIS	-0.5671	-1.3098	0.1363	0.4803	0.993
AMYOTROPHIC_LATERAL_SCLEROSIS_ALS	0.309	1.0624	0.3578	0.4819	1
PENTOSE_AND_GLUCURONATE_INTERCONVERSIONS	-0.4606	-1.3178	0.1564	0.4833	0.991
GLYOXYLATE_AND_DICARBOXYLATE_METABOLISM	-0.5021	-1.2974	0.1456	0.4895	0.995
PURINE_METABOLISM	-0.4096	-1.6246	0.008	0.4965	0.521
STEROID_BIOSYNTHESIS	-0.5203	-1.321	0.1393	0.4996	0.99
GLUTATHIONE_METABOLISM	0.3303	1.0264	0.3846	0.5274	1
APOPTOSIS	0.3628	1.0213	0.4412	0.5293	1
COMPLEMENT_AND_COAGULATION_CASCADES	0.3299	1.0133	0.434	0.5363	1
BIOSYNTHESIS_OF_UNSATURATED_FATTY_ACIDS	-0.4553	-1.1925	0.2374	0.5471	1
PROTEIN_EXPORT	-0.589	-1.1685	0.3493	0.5505	1
TYPE_I_DIABETES_MELLITUS	-0.3835	-1.183	0.2044	0.5507	1
ONE_CARBON_POOL_BY_FOLATE	-0.422	-1.1718	0.235	0.5594	1
BASAL_TRANSCRIPTION_FACTORS	-0.4689	-1.1941	0.292	0.5606	1
MISMATCH_REPAIR	-0.5419	-1.1962	0.3031	0.5751	1
BASE_EXCISION_REPAIR	-0.38	-1.2365	0.251	0.5795	0.999
PEROXISOME	-0.3764	-1.2453	0.1738	0.5801	0.998
ALLOGRAFT_REJECTION	-0.4134	-1.2001	0.2094	0.585	1
ECM_RECEPTOR_INTERACTION	0.3078	0.9719	0.5258	0.5909	1
GLYCINE_SERINE_AND_THREONINE_METABOLISM	0.3482	0.9755	0.499	0.5912	1
FATTY_ACID_METABOLISM	-0.3819	-1.2051	0.2446	0.5921	1
METABOLISM_OF_XENOBIOTICS_BY_CYTOCHROME_P450	-0.4165	-1.2216	0.2255	0.5959	0.999
DNA_REPLICATION	-0.4917	-1.2482	0.2822	0.5963	0.998
GLYCOSPHINGOLIPID_BIOSYNTHESIS_GLOBO_SERIES	-0.3552	-1.0543	0.3854	0.6	1
GLYCOSPHINGOLIPID_BIOSYNTHESIS_GANGLIO_SERIES	-0.3847	-1.0474	0.3798	0.6004	1
PROXIMAL_TUBULE_BICARBONATE_RECLAMATION	-0.3498	-1.04	0.4051	0.6023	1
ALANINE_ASPARTATE_AND_GLUTAMATE_METABOLISM	-0.3241	-1.1346	0.2612	0.6101	1
SELENOAMINO_ACID_METABOLISM	-0.4045	-1.2064	0.191	0.6109	1
INTESTINAL_IMMUNE_NETWORK_FOR_IGA_PRODUCTION	-0.3522	-1.0547	0.3536	0.6121	1
LIMONENE_AND_PINENE_DEGRADATION	-0.4791	-1.0548	0.4495	0.6252	1
LINOLEIC_ACID_METABOLISM	-0.3609	-1.0147	0.4319	0.6257	1
GRAFT_VERSUS_HOST_DISEASE	-0.4256	-1.0201	0.444	0.6271	1
VALINE_LEUCINE_AND_ISOLEUCINE_DEGRADATION	-0.3933	-1.1101	0.3867	0.63	1
ASTHMA	-0.4276	-1.117	0.3083	0.6316	1
HISTIDINE_METABOLISM	0.306	0.9401	0.5489	0.6366	1
AUTOIMMUNE_THYROID_DISEASE	-0.316	-1.0549	0.3851	0.639	1
CYTOSOLIC_DNA_SENSING_PATHWAY	-0.2964	-1.0681	0.3771	0.6406	1
RNA_DEGRADATION	-0.4415	-1.0877	0.4158	0.6467	1
TRYPTOPHAN_METABOLISM	-0.3479	-1.0554	0.3899	0.6522	1
REGULATION_OF_AUTOPHAGY	-0.3092	-1.0686	0.3646	0.6549	1
ALPHA_LINOLENIC_ACID_METABOLISM	-0.4062	-1.0913	0.332	0.656	1
ARACHIDONIC_ACID_METABOLISM	0.2883	0.9213	0.607	0.6608	1
OOCYTE_MEIOSIS	-0.3052	-1.0733	0.3493	0.661	1
TGF_BETA_SIGNALING_PATHWAY	0.2264	0.9127	0.6245	0.6618	1
NITROGEN_METABOLISM	0.3177	0.9149	0.5787	0.6651	1
GAP_JUNCTION	0.2477	0.8955	0.6046	0.6758	1
CELL_ADHESION_MOLECULES_CAMS	0.2236	0.899	0.6942	0.6773	1
TYROSINE_METABOLISM	-0.2854	-0.9809	0.4989	0.6781	1
PATHOGENIC_ESCHERICHIA_COLI_INFECTION	0.26	0.8876	0.636	0.6819	1
STEROID_HORMONE_BIOSYNTHESIS	-0.3112	-0.9601	0.5127	0.6929	1
CELL_CYCLE	-0.3124	-0.9607	0.5072	0.7043	1
UBIQUITIN_MEDIATED_PROTEOLYSIS	-0.3318	-0.9438	0.5687	0.7112	1
DRUG_METABOLISM_OTHER_ENZYMES	0.2452	0.857	0.6345	0.7255	1
CYTOKINE_CYTOKINE_RECEPTOR_INTERACTION	0.2037	0.8468	0.7379	0.735	1
GLYCOSAMINOGLYCAN_BIOSYNTHESIS_HEPARAN_SULFATE	0.2698	0.8296	0.7274	0.7547	1
GLYCOLYSIS_GLUCONEOGENESIS	0.2025	0.823	0.7178	0.7576	1
TAURINE_AND_HYPOTAURINE_METABOLISM	0.3643	0.8119	0.7232	0.7678	1
SYSTEMIC_LUPUS_ERYTHEMATOSUS	-0.2994	-0.9018	0.6201	0.778	1
PPAR_SIGNALING_PATHWAY	0.2198	0.7886	0.8471	0.7957	1
SPLICEOSOME	-0.3397	-0.8791	0.6473	0.8074	1
GLYCOSPHINGOLIPID_BIOSYNTHESIS_LACTO_AND_NEOLACTO_SERIES	0.2658	0.7677	0.7637	0.8193	1
TASTE_TRANSDUCTION	-0.2697	-0.845	0.6554	0.8272	1
SNARE_INTERACTIONS_IN_VESICULAR_TRANSPORT	-0.3258	-0.815	0.7457	0.8276	1
N_GLYCAN_BIOSYNTHESIS	-0.2816	-0.8368	0.6961	0.8283	1
NICOTINATE_AND_NICOTINAMIDE_METABOLISM	-0.3067	-0.8157	0.7711	0.8393	1
DRUG_METABOLISM_CYTOCHROME_P450	-0.292	-0.8457	0.6737	0.8397	1
CYSTEINE_AND_METHIONINE_METABOLISM	-0.2404	-0.7569	0.8115	0.8425	1
ETHER_LIPID_METABOLISM	-0.2264	-0.7445	0.8566	0.8477	1
AMINOACYL_TRNA_BIOSYNTHESIS	-0.316	-0.7599	0.7251	0.8503	1
O_GLYCAN_BIOSYNTHESIS	-0.3351	-0.8166	0.7306	0.8511	1
AMINO_SUGAR_AND_NUCLEOTIDE_SUGAR_METABOLISM	-0.2641	-0.8472	0.7194	0.8515	1
VALINE_LEUCINE_AND_ISOLEUCINE_BIOSYNTHESIS	-0.3077	-0.7614	0.7735	0.8608	1
ASCORBATE_AND_ALDARATE_METABOLISM	-0.2579	-0.7213	0.816	0.8639	1
CITRATE_CYCLE_TCA_CYCLE	-0.2744	-0.7638	0.7647	0.87	1
HEDGEHOG_SIGNALING_PATHWAY	-0.2255	-0.778	0.7495	0.8739	1
NEUROACTIVE_LIGAND_RECEPTOR_INTERACTION	0.2281	0.7183	0.7624	0.8758	1
PRIMARY_BILE_ACID_BIOSYNTHESIS	-0.2347	-0.6982	0.8516	0.879	1
P53_SIGNALING_PATHWAY	-0.27	-0.7642	0.8571	0.8823	1
CARDIAC_MUSCLE_CONTRACTION	-0.569	-1.636	0.0101	0.8941	0.5
ARGININE_AND_PROLINE_METABOLISM	-0.1834	-0.669	0.9596	0.897	1
OLFACTORY_TRANSDUCTION	0.2363	0.6711	0.81	0.9207	1
ANTIGEN_PROCESSING_AND_PRESENTATION	0.2164	0.6207	0.9118	0.9445	1
PRIMARY_IMMUNODEFICIENCY	0.2057	0.6266	0.8663	0.9489	1
RETINOL_METABOLISM	0.1536	0.5023	0.9792	0.9856	1
